# Supplementary material for: Timing and synchrony of birth in Eurasian lynx across Europe
Source: Ecol Evol. 2022 Jul 31;12(8):e9147. doi: 10.1002/ece3.9147 (PMC9339757; doi:10.1002/ece3.9147)
Supplement: Supplementary file 1 — Appendix S1 [file ECE3-12-e9147-s001.xlsx]

## Sheet: Ethical statement
Research group	Country	No. Lynx	Research Permits	Ref for handling protocol
Scandlynx, SLU	Sweden	55	All capture and handling procedures were approved by the Swedish Animal Ethics Committee and followed their ethical requirements for research on wild animals (permit C275/95, C16/0). In addition, permits to capture wild animals were provided by the Swedish Environment Protection Agency (permit NV-07775-16).	Arnemo JM, Evans A, Fahlman Å (2012) Biomedical protocol for free ranging brown bears, gray wolves, wolverines and lynx. https: //www1.nina.no/Rovvi ltPub /pdf/Biome dical %20Pro tocol s%20Carnivor es%20Mar ch%20201 2.pdf. Accessed 10 Mar 2020 Mattisson J, Odden J, Nilsen EB, Linnell JDC, Persson J, Andrén H (2011) Factors affecting Eurasian lynx kill rates on semi-domestic reindeer in northern S…
Scandlynx, NINA	Norway	43	All capture and handling procedures were approved by the Norwegian Experimental Animal Ethics Committee and followed their ethical requirements for research on wild animals (permit numbers (FOTS ID 2827, FOTS ID1391, 13912012/206992, 2010/161554, 2010/161563, 08/127430, 07/81885, 07/7883, 2004/48647,201/01/641.5/FHB127/03/641.5/fhb, 1460/99/641.5/FBe, 1081/97/641.5/FBe, and NINA 1/95). In additio…	Arnemo JM, Evans A, Fahlman Å (2012) Biomedical protocol for free ranging brown bears, gray wolves, wolverines and lynx. https: //www1.nina.no/Rovvi ltPub /pdf/Biome dical %20Pro tocol s%20Carnivor es%20Mar ch%20201 2.pdf. Accessed 10 Mar 2020 Mattisson J, Odden J, Nilsen EB, Linnell JDC, Persson J, Andrén H (2011) Factors affecting Eurasian lynx kill rates on semi-domestic reindeer in northern S…
KORA	Switzerland/ France	35	Lynx were captured with all permits required according to Swiss legislation for capturing, immobilizing, and radio tagging lynx (capture permits from the Federal Office for the Environment: issued on 27.12.1996 until 31.12.2001; animal experimentation permit from the Animal Welfare Commission of the Office for Agriculture of the Canton of Bern: 66/97 and 8/00; animal experimentation permit from t…	Breitenmoser & Haller, 1993 Ryser et al., 2005 Ryser-Degiorgis et al., 2002 Zimmermann, Breitenmoser-Würsten & Breitenmoser, 2005
MRI PAS	Poland	6	The research program was managed by the Mammal Research Institute PAS in Białowieża, Poland. Lynx captures were conducted in accordance with European and Polish animal welfare laws. The study was designed to minimize animal stress and handling time, and to ensure animal welfare, as defined in the guidelines for the ethical use of animals in research. Permissions for lynx trapping were issued by t…	Schmidt K., Jędrzejewski W. i Okarma H. 1997. Spatial organization and social relations in the Eurasian lynx population in Białowieża Primeval Forest, Poland. Acta Theriologica 42: 289-312. Schmidt K. 2008. Behavioural and spatial adaptation of the Eurasian lynx to a decline in prey availability. Acta Theriologica 53: 1–16.
Bohemian	Czech republic	5	The handling protocol was approved by the Czech Central Commission for Animal Welfare and fulfils their ethical requirements for research on wild animals (permit number: 55.2-1-54-2532-82-10). In addition, permits for wild animal capture were obtained from the Czech Central Commission for Animal Welfare (permit numbers: 44048/2008-17210, 44048/2008-10001) and the Czech Ministry of Environment (pe…	Belotti E, Weder N, Bufka L, Kaldhusdal A,Küchenhoff H, Seibold H, et al. (2015) Patterns of Lynx Predation at the Interface between Protected Areas and Multi-Use Landscapes in Central Europe.PLoS ONE 10(9): e0138139
Harz	Germany	5	LK Eichsfeld 32.12201.001JD2015, LK Kassel 34.4-88dSö	Anders, O., Middelhoff T. L., Boddenberg J., Müller U. & Eberl C. (2016): Sendermarkierte Luchsin (Lynx lynx) gebiert fünf Jungtiere. Ein Wurf mit außergewöhnlicher Jungtieranzahl in Nordthüringen. Säugetierkundliche Informationen, Jena. Heft 50, Band 9/2016, 205-212.
Estonian Environment Agency/ University of Tartu	Estonia	4	The research program was managed by Estonian Environment Agency. Lynx captures were conducted in accordance with European and Estonian animal welfare laws. The study was designed to minimize animal stress and handling time, and to ensure animal welfare, as defined in the guidelines for the ethical use of animals in research. Permissions for lynx trapping were issued by Environmental Board (permit…
Dinaric Mtn	Slovenia/ Croatia	5	The research program in Slovenia is (also) managed by the University of Ljubljana. Lynx captures were conducted in accordance with European and Slovenian animal welfare laws. The experiment was designed to minimize animal stress and handling time, and to ensure animal welfare, as defined in the guidelines for the ethical use of animals in research. Animal captures and experimental procedures were…	Krofel, M., Skrbinšek, T. & Kos, I. (2013) Use of GPS location clusters analysis to study predation, feeding, and maternal behavior of the Eurasian lynx. Ecological Research, 28, 103-116. doi: 10.1007/s11284-012-1005-x
Bavarian forest	Germany/ Czech republic	3	The research program in the Bavarian Forest is managed by the Administration of the Bavarian Forest National Park. Lynx captures were conducted in accordance with European and German animal welfare laws. The experiment was designed to minimize animal stress and handling time, and to ensure animal welfare, as defined in the guidelines for the ethical use of animals in research. Animal captures and…
Bieszczady Mts	Poland	2
NP Kalkalpen	Austria	2	480390-61
Macedonian Ecological Society (MES)	Macedonia	1	11-2186/2, 11-546/2, 11-1006/10	Melovski, D., Ivanov, G., Stojanov, A., Avukatov, V., Gonev, A., Pavlov, A., Breitenmoser, U., von Arx, M., Filla, M., Krofel, M., Signer, J., and Balkenhol, N. (2020). First insight into the spatial and foraging ecology of the critically endangered Balkan lynx (Lynx lynx balcanicus, Buresh 1941). Hystrix, the Italian Journal of Mammalogy, 31(1), pp.26-34
IZW Berlin	Turkey	2	30057506-030-1867	Mengüllüoğlu, D., Edwards, S., Hofer, H., & Berger, A. (2021). Female and male Eurasian lynx have distinct spatial tactics at different life-history stages in a high-density population. Ecology and Evolution, 11, 10432– 10445. https://doi.org/10.1002/ece3.7846
Silava	Latvia	1	The research program was managed by the Latvian State Forest Research Institute "Silava". Lynx captures were conducted in accordance with European and Latvian animal welfare laws. The study was designed to minimize animal stress and handling time, and to ensure animal welfare, as defined in the guidelines for the ethical use of animals in research. Permissions for lynx trapping were issued by hea…
Progetto Lince Italia	Italy	1	Lynx were captured following established standard protocols and with all permits required according to Italian legislation for capturing, immobilizing, and radio tagging lynx (capture permits ISPRA 53710).	Breitenmoser-Würsten, C., Zimmermann, F., Stahl, P., Vandel, J-M., Molinari-Jobin, A., Molinari, P., Capt, S. & Breitenmoser, U. 2007. Spatial and social stability of a Eurasian lynx Lynx lynx population: an assessment of 10 years of observation in the Jura Mountains. Wildl. Biol. 13: 365-380.
